# Supplementary material for: The Application of Bilayer Heterogeneous MOFs in pH and Heat-Triggered Systems for Controllable Fragrance Release
Source: Materials (Basel). 2024 Mar 12;17(6):1310. doi: 10.3390/ma17061310 (PMC10972472; doi:10.3390/ma17061310)
Supplement: Supplementary file 1 [file materials-17-01310-s001.zip]

Archive with 1 entries (1 files):
- materials-2891493-supplementary.pdf
